# Supplementary material for: Chemical characterisation of the vapour emitted by an e-cigarette using a ceramic wick-based technology
Source: Sci Rep. 2022 Oct 3;12:16497. doi: 10.1038/s41598-022-19761-w (PMC9529894; doi:10.1038/s41598-022-19761-w)
Supplement: Supplementary file 1 — Supplementary Tables. [file 41598_2022_19761_MOESM1_ESM.xlsx]

## Sheet: Supp Table S1 Anal. Methods
	Chemical characterisation of the vapour emitted by an e-cigarette using a ceramic wick-based technology
	M. Isabel Pinto1*, J. Thissen1, N. Hermes1, A. Cunningham1, H. Digard1, J. Murphy2
	1B.A.T (Investments) Limited, R&D, Regents Park Rd, Southampton SO15 8TL, United Kingdom
	2Reynolds American, Inc., 401 N Main St, Winston-Salem, North Carolina 27101, United States
	Table S1 - Analytical methods used by Labstat International ULC (Labstat, Kitchener, Ontario, Canada)
	Method Name	Compounds	Sample Matrix	Method of Capture	Analysis Method	Instrument	Method Reference Code, Accredited
	Determination of Nicotine, Water, Propylene Glycol, Menthol, Ethylene Glycol, Diethylene Glycol, Triacetin, Glycidol and Glycerol in E-Cigarettes Liquids and Aerosols	Nicotine, water, carbon monoxide, NFDPM or ACM, propylene glycol, ethtylene glycol, diethylene glycol, glycidol and glycerol	e-Cigarette	pad/impinger/vapour phase collection bag	Pads are extracted with isopropyl alcohol.	GC FID / TCD, GC-MS and non-dispersive infra-red analyzer.	TMS-00115a Appendix E, Accredited
			Cigarette				TMS-00115a Appendix D and TMS-00115B Appendix B, Accredited
	Determination of Selected Carbonyls in E-Liquids,E-Aerosol and Mainstream Tobacco Smoke using PFBHA Derivatization and Gas Chromatography/Mass Sepectrometry Analysis	Carbonyls: acetaldehyde, acetone, acrolein, crotonaldehyde, formaldehyde, methyl ethyl keytone, butyraldehyde, isobutyraldehyde, propionaldehyde, acetyl propionyl, diacetyl, glyoxal, mehyl glyoxal, acetoin and ethyl acetoacetate	e-Cigarette & Cigarette	pad/impinger	Pads are extracted with acetonitrile impinger solution. A portion is diluted with Type I water and derivatised with PFBHA, followed by extraction in toluene.	GC/MS SIM	TMS-00155, Accredited
	Determination of Phenolic Compounds in E-Cigarette Aerosols, E-liquids and Phenols in Mainstream Tobacco Smoke by HPLC-FLU.	Phenolics: catechol, m-cresol, o-cresol, p-cresol, phenol, hydroquinione, resorcinol	e-Cigarette	pad/impinger	The pads are extracted with 1% acetic acid.	HPLC FLD	TMS-00139 Appendix E, Accredited
			Cigarette				TMS-00139, Accredited
	Determination of Tobacco Specific Nitrosamines in E-Cigarette Aerosols, E-Liquids and Mainstream Tobacco Smoke Particulate Phase Emissionby LC-MS/MS	Tobacco Specific Nitrosamines (LC MS/MS): NNN, N-nitrosonornicotine; NNK, 4-(methylnitrosamino)-1-(3-pyridyl)-1-butanone, NAT, N'-nitrosoanatabine; NAB, N'-nitrosoanabasine.	e-Cigarette	pad	The pads are extracted with an aqueous ammonium acetate solution.	LC-MS/MS	TMS-00135 Appendix I, Accredited
			Cigarette				TMS-00135, Accredited
	Determination of Pyridine, Quinoline, Styrene, Acetamide, Acrylamide, and Nitrobenzene in Propylene glycol/glycerol based E-liquids and Aerosols generated from e-cigarettes	Acetamide, acrylamide, benzo[b]furan, nitrobenzene, pyridine, quinoline, styrene	e-Cigarette	pad/impinger	The pads are extracted with methanol impinger solution	GC-MS	TMS-00112 Appendix H, Accredited
	Semi-volatile Compounds in Mainstream Tobacco Smoke by GC-MS (SIM)		Cigarette				TMS-00112 Appendix G, Accredited
	Determination of 1,3-butadiene, Isoprene, Acrylonitrile, Benzene, Toluene, Ethylene oxide, Vinyl acetate, Vinyl chloride and Propylene oxide in Propylene glycol/glycerol based E-liquids and Aerosols generated from E-cigarettes	Expanded Volatiles: 1,3-Butadiene, acrylonitrile, benzene, ethylbenzene, ethylene oxide, furan, isoprene, propylene oxide, Toluene, vinyl acetate, Nitromethane, vinyl chloride	e-Cigarette	pad/impinger	Pads are extracted with the methanol impinger solution	GC-MS	TMS-00124 Appendix G, Accredited
	Volatile Compounds in Mainstream Tobacco Smoke by GC-MC (SIM), HPHC List		Cigarette				TMS-00124 Appendix G, Accredited
	Determination of Nicotine and Nicotine Related Impurities in Electronic Cigarette Refill Solution and Aerosol Collected on a Pad	Nornicotine, anabasine, nicotine-N-oxide, cotinine, anatabine, myosmine, β-nicotyrine	e-cigarette & Cigarette	pad	Pads are extracted with 100 mM ammonium acetate solution.	LC-MS/MS	TMS-00153, Accredited
	Determination of Polycyclic Aromatic Hydrocarbons in E-Cigarette Aerosols, E-Liquids and Mainstream Particulate Phase Emissions	PAH's : Benzo(a)anthracene, Benzo(j)aceanthrylene, Benzo(a)pyrene, Benzo(b)fluoranthene, Benzo(c)phenanthrene, Benzo(k)fluoranthene, Chrysene, Cyclopenta(c,d)pyrene, Dibenzo(a,h) anthracene, indeno(1,2,3-cd) pyrene, Naphthalene	e-cigarette & Cigarette	pad	Pads are extracted in methanol. The extracted is cleaned by SPE.	GC-MS	TMS-00120 Appendix H, Accredited
	Determination of Selected Polynuclear Aromatic Hydrocarbons and Aza-Arenes in E-Cigarette Aerosols, E-Liquids and Mainstream Particulate Phase Emissions	Dibenzo(a,e)pyrene, Dibenzo(a,h)pyrene, Dibenzo(a,i)pyrene, Dibenzo(a,l)pyrene, 5-methylchrysene	e-Cigarette & Cigarette	pad	Pads are extracted in methanol. The extracted is cleaned by passing it through a C18 cartridge and eluted using cyclohexane.	GC-MS	TMS-00127 Appendix I, Accredited
	Determination of Ethyl Carbamate in E-Liquids and Emissions from E-Cigarettes Mainstream Particulate and Vapour Phase Emissions	Ethyl carbamate	e-Cigarette	pad/impinger	The impinger solution containing aqueous sulfamate buffer solution, extracted with dichloromethane.	GC-MS-MRM	TMS-00145 Appendix D, Accredited
			Cigarette				TMS-00145
	Determination of Hydrazine in e-liquids and emissions from e-cigarettes, heat not burn products and tobacco	Hydrazine	e-Cigarette & Cigarette	pad/impinger	Pads are extracted with the impinger solution (aqueous buffer:methanol (55:45, v/v), containing 2-nitrobenzaldehyde).	LC- MS/MS (MRM)	TMS-00147 Appendix D, Accredited
	Determination of Hydrogen Cyanide in E-Cigarette Aerosols, E-liquids and Mainstream Tobacco Smoke	Hydrogen cyanide	e-Cigarette	pad/impinger	Pads are extracted with 0.1N NaOH impinger solution	Continuous flow analyser	TMS-00107 Appendix C, Accredited
			Cigarette				TMS-00107, Accredited
	Determination of Organic Acids by HPLC-UV in Emissions from E-cigarettes	Acetic acid	e-Cigarette	pad	Pads are extracted with 0.1% H3PO4 solution	HPLC-UV	TMS-00115a, Appendix F/H, Accredited
	Propionic Acid in E-liquids and Emissions from E-cigarettes by GC-MS	Propionic acid	e-Cigarette	pad/impinger	Pads are extracted with acetonitrile impinger solution.	GC-MS (SIM)	TMS-00177, Not accredited*
	Determination of Allyl Alcohol in E-Cigarette Aerosols and E-Liquid and Mainstream Tobacco Smoke	Allyl alcohol	e-Cigarette & Cigarette	pad/impinger	Pads are extracted with methanol impinger solution.	GC-MS (SIM)	TMS-00156, Accredited
	Determination of Aromatic Flavourants (Group E) in E-liquids and Emissions from E-cigarettes	Methyl acetate, ethyl acetate, 1-butanol, furfural, isobutyl acetate, isoamyl acetate and benzyl acetate	e-Cigarette	pad/impinger	Pads are extracted with acetonitrile impinger solution.	GC-MS	TMS-00175, Not accredited*
	References
	Labstat report: Characterization of e-cigarette aerosol and e-liquids, April, 2020; Labstat report: Characterization of e-cigarette aerosol, August, 2020; Labstat report: ePod semi-volatiles, December, 2020
	* - On the scope of accreditation
	ACM - Aerosol collected mass; NFDPM - Nicotine free dry particulate matter

## Sheet: Supp Table S2 LOD_LOQ
	Chemical characterisation of the vapour emitted by an e-cigarette using a ceramic wick-based technology
	M. Isabel Pinto1*, J. Thissen1, N. Hermes1, A. Cunningham1, H. Digard1, J. Murphy2
	1B.A.T (Investments) Limited, R&D, Regents Park Rd, Southampton SO15 8TL, United Kingdom
	2Reynolds American, Inc., 401 N Main St, Winston-Salem, North Carolina 27101, United States
	Table S2: LOD and LOQ of ePod emissions and Ky1R6F cigarette smoke.
	Vapour Constituent	Unit*
			ePod emissions		Ky1R6F smoke
			LOD	LOQ	LOD	LOQ
	Carbon Monoxide
	CO	mg collection-1	0.525	1.75	0.159	0.53
	ACM, NFDPM, Water and Nicotine
	ACM	mg collection-1	*	*	*	*
	NFDPM	mg collection-1	*	*	0.118	0.395
	Water	mg collection-1	0.191	0.638	0.064	0.213
	Nicotine	mg collection-1	0.007	0.022	0.002	0.007
	Humectants
	Propylene Glycol	mg collection-1	0.012	0.04	0.004	0.013
	Glycerol	mg collection-1	0.072	0.24	0.024	0.08
	Diethylene glycol	mg collection-1	0.012	0.04	0.004	0.013
	Ethylene glycol	mg collection-1	0.003	0.008	0.001	0.003
	Glycidol	mg collection-1	0.005	0.018	0.002	0.006
	Nicotine Related Impurities
	Anabasine	µg collection-1	0.287	0.958	0.096	0.319
	Anatabine	µg collection-1	0.238	0.793	0.079	0.264
	Cotinine	µg collection-1	0.094	0.312	0.031	0.104
	Myosmine	µg collection-1	0.445	1.483	0.148	0.495
	Nicotine-N-oxide	µg collection-1	0.872	2.907	0.291	0.969
	β-Nicotyrine	µg collection-1	0.19	0.635	0.063	0.212
	Nornicotine	µg collection-1	0.238	0.794	0.079	0.264
	Tobacco Specific Nitrosamines
	Nitrosonornicotine (NNN)	ng collection-1	0.492	1.641	0.164	0.547
	Nitrosoanabasine (NAB)	ng collection-1	0.268	0.893	0.089	0.298
	Nitrosoanatabine (NAT)	ng collection-1	0.976	3.252	0.325	1.08
	4-(N-nitrosomethylamino)-1-(3-pyridyl)-1-butanone (NNK)	ng collection-1	0.753	2.509	0.251	0.836
	Phenolic Compounds
	Catechol	µg collection-1	0.257	0.856	1.21	4.03
	m-cresol	µg collection-1	0.056	0.188	0.451	1.5
	p-cresol	µg collection-1	0.103	0.343	0.207	0.691
	o-cresol	µg collection-1	0.077	0.257	0.184	0.614
	Hydroquinone	µg collection-1	0.622	2.074	1.35	4.51
	Phenol	µg collection-1	0.258	0.858	1.43	4.78
	Resorcinol	µg collection-1	0.165	0.549	0.395	1.32
	Polycyclic Aromatic Hydrocarbons
	Benzo[a]anthracene	ng collection-1	0.365	1.217	0.122	0.406
	Benzo[a]pyrene	ng collection-1	0.531	1.771	0.177	0.59
	Benzo[b]fluoranthene	ng collection-1	0.845	2.817	0.282	0.939
	Benzo[c]phenanthrene	ng collection-1	0.269	0.896	0.09	0.299
	Benzo[j]aceanthrylene	ng collection-1	0.518	1.728	0.173	0.576
	Benzo[k]fluoranthene	ng collection-1	0.593	1.976	0.198	0.659
	Chrysene	ng collection-1	0.234	0.779	0.078	0.26
	Cyclopenta[c,d]pyrene	ng collection-1	0.405	1.352	0.135	0.451
	Dibenzo[a,h]anthracene	ng collection-1	0.62	2.066	0.077	0.257
	Dibenzo[a,e]pyrene	ng collection-1	0.626	2.087	0.209	0.696
	Dibenzo[a,h]pyrene	ng collection-1	0.707	2.357	0.236	0.789
	Dibenzo[a,i]pyrene	ng collection-1	0.658	2.193	0.219	0.731
	Dibenzo[a,l]pyrene	ng collection-1	1.269	4.229	0.423	1.41
	Indeno[1,2,3-cd]pyrene	ng collection-1	0.506	1.687	0.169	0.562
	5-methylchrysene	ng collection-1	0.142	0.472	0.047	0.157
	Naphthalene	ng collection-1	0.503	1.678	0.168	0.559
	Pyrene	ng collection-1	0.472	1.572	0.157	0.524
	Carbonyls (aldehydes and ketones)
	Acetaldehyde	µg collection-1	0.498	1.659	2.49	8.29
	Acetoin	µg collection-1	0.336	1.121	1.68	5.61
	Acetone	µg collection-1	0.315	1.051	1.58	5.26
	Acetyl propionyl	µg collection-1	0.176	0.585	0.878	2.93
	Acrolein	µg collection-1	0.464	1.546	2.32	7.73
	n-Butyraldehyde	µg collection-1	0.176	0.585	0.878	2.93
	Diacetyl	µg collection-1	0.087	0.29	0.435	1.45
	Crotonaldehyde	µg collection-1	0.311	1.038	1.56	5.19
	Formaldehyde	µg collection-1	0.274	0.915	1.37	4.57
	Glyoxal	µg collection-1	0.126	0.42	0.63	2.1
	Isobutyraldehyde	µg collection-1	0.083	0.275	0.413	1.38
	Methylglyoxal	µg collection-1	0.08	0.26	0.38	1.28
	Methyl Ethyl Ketone	µg collection-1	0.256	0.855	1.28	4.27
	Propionaldehyde	µg collection-1	0.242	0.806	1.21	4.03
	Volatile organic compounds
	Acetamide	µg collection-1	0.24	0.8	0.08	0.267
	Acrylamide	µg collection-1	0.61	2.033	0.203	0.678
	Acrylonitrile	µg collection-1	0.32	1.067	0.213	0.711
	Allyl alcohol	µg collection-1	0.068	0.226	0.045	0.15
	Benzene	µg collection-1	0.171	0.569	0.112	0.373
	Benzo(b)furan	µg collection-1	0.048	0.16	0.016	0.053
	1,3-Butadiene	µg collection-1	0.285	0.95	0.19	0.633
	Ethylbenzene	µg collection-1	0.144	0.48	0.096	0.32
	Ethyl carbamate	ng collection-1	19.276	64.255	6.43	21.4
	Ethylene oxide	µg collection-1	0.359	1.199	0.239	0.799
	Hydrogen cyanide (pad)	µg collection-1	2.623	8.743	1.31	4.37
	Hydrazine	ng collection-1	20.38	61.145	6.79	20.4
	Furan	µg collection-1	0.281	0.938	0.187	0.625
	Isoprene	µg collection-1	0.406	1.353	0.27	0.901
	Nitrobenzene	µg collection-1	0.113	0.378	0.038	0.126
	Nitromethane	ng collection-1	84.881	282.938	56.6	189
	Propylene Oxide	ng collection-1	156.069	520.231	104	347
	Pyridine	µg collection-1	0.27	0.899	0.09	0.3
	Quinoline	µg collection-1	0.032	0.108	0.011	0.036
	Styrene	µg collection-1	0.117	0.388	0.039	0.129
	Toluene	µg collection-1	0.612	2.039	0.408	1.36
	Vinyl acetate	ng collection-1	109.296	364.319	72.9	243
	Vinyl chloride	ng collection-1	6.574	21.914	4.38	14.6
	Flavouring Compounds
	1-Butanol	µg collection-1	3	10	*	*
	Benzyl acetate	µg collection-1	3	10	*	*
	Ethyl acetate	µg collection-1	3	10	*	*
	Ethyl acetoacetate	µg collection-1	0.24	0.8	*	*
	Furfural	µg collection-1	4.2	14	*	*
	Isoamyl acetate	µg collection-1	4.8	16	*	*
	Isobutyl acetate	µg collection-1	3	10	*	*
	Methyl acetate	µg collection-1	3.6	12	*	*
	Acids
	Acetic acid	µg collection-1	14.2	47.3	*	*
	Propionic acid	µg collection-1	1.8	6	*	*
	* units are per cigarette for 1R6F
